# Supplementary material for: Studies of Benzotriazole on and into the Copper Electrodeposited Layer by Cyclic Voltammetry, Time-of-Flight Secondary-Ion Mass Spectrometry, Atomic Force Microscopy, and Surface Enhanced Raman Spectroscopy
Source: Molecules. 2023 Aug 6;28(15):5912. doi: 10.3390/molecules28155912 (PMC10420986; doi:10.3390/molecules28155912)
Supplement: Supplementary file 1 [file molecules-28-05912-s001.zip]

Archive with 1 entries (1 files):
- molecules-2526194-supplementary.pdf
